# Supplementary material for: PEEP Titration Is Markedly Affected by Trunk Inclination in Mechanically Ventilated Patients with COVID-19 ARDS: A Physiologic, Cross-Over Study
Source: J Clin Med. 2023 Jun 8;12(12):3914. doi: 10.3390/jcm12123914 (PMC10299565; doi:10.3390/jcm12123914)
Supplement: Supplementary file 1 [file jcm-12-03914-s001.zip]

Archive with 1 entries (1 files):
- jcm-2387364-supplementary.pdf
